# Supplementary material for: Taxonomic and functional profiling of the vulvar microbiome indicates variations related to ecological signatures, aging, and health status
Source: Front Microbiol. 2025 Sep 19;16:1633147. doi: 10.3389/fmicb.2025.1633147 (PMC12491970; doi:10.3389/fmicb.2025.1633147)
Supplement: Supplementary Table 1 — Overview of sample sequencing and metadata. [file Table_1.xlsx]

## Sheet: Sheet1
Cohort	Sample	Input reads	Output rRNA-filter forward	% of input forward	Output rRNA-filter reverse	% of input reverse	Output host-DNA-filter	% of input reads	num_seqs	sum_len	min_len	avg_len	max_len	age	Excluded
CHDR	HGHNYDSX3_104965-001-090_ATTCGAGG-ACAAGCTC	1353551	1307169	96.6	1299073	96	887798	65.6	1353551	204386201	151	151	151	47	N
CHDR	HGHNYDSX3_104965-001-091_ACGTGATG-GATAGCCA	1038885	972376	93.6	960112	92.4	334429	32.2	1038885	156871635	151	151	151	37	N
CHDR	HGHNYDSX3_104965-001-092_TAAGTGGC-ATCCGTTG	1846951	1738379	94.1	1712172	92.7	2691	0.1	1846951	278889601	151	151	151	66	Y
CHDR	HGHNYDSX3_104965-001-093_TGTGAAGC-TCTAGGAG	838821	570360	68	548394	65.4	232668	27.7	838821	126661971	151	151	151	33	N
CHDR	HGHNYDSX3_104965-001-098_TCACGTTC-AACTGGTG	2928423	2676123	91.4	2415769	82.5	37408	1.3	2928423	442191873	151	151	151	25	N
CHDR	HGHNYDSX3_104965-001-104_GATGCACT-ACACCAGT	2265615	2189991	96.7	2040798	90.1	14868	0.7	2265615	342107865	151	151	151	62	Y
CHDR	HGHNYDSX3_104965-001-107_ACTGCTAG-CCAGTGTT	1593056	1543924	96.9	1481901	93	378931	23.8	1593056	240551456	151	151	151	41	N
CHDR	HGHNYDSX3_104965-001-110_GCCATAAC-ATTGCGTG	2042534	1502467	73.6	1328733	65.1	190067	9.3	2042534	308422634	151	151	151	41	N
CHDR	HGHNYDSX3_104965-001-116_CATTGCCT-CTGAGATC	2132468	1669100	78.3	1477927	69.3	94662	4.4	2132468	322002668	151	151	151	54	N
CHDR	HGHNYDSX3_104965-001-119_CGTCAATG-AGTGTTGG	1693546	1630992	96.3	1548827	91.5	75202	4.4	1693546	255725446	151	151	151	46	N
CHDR	HGHNYDSX3_104965-001-122_TTAGGTCG-AGGTCACT	1394376	1358202	97.4	1315096	94.3	819078	58.7	1394376	210550776	151	151	151	53	N
CHDR	HGHNYDSX3_104965-001-125_TACATCGG-AACGTGGA	2843318	2304206	81	2150995	75.7	314703	11.1	2843318	429341018	151	151	151	65	N
CHDR	HGHNYDSX3_104965-001-126_GCTCTGTA-GCTGTAAG	2362974	1941837	82.2	1768435	74.8	347375	14.7	2362974	356809074	151	151	151	53	N
CHDR	HGHNYDSX3_104965-001-127_GAAGAGGT-TGAACCTG	2121782	2060535	97.1	1970296	92.9	356944	16.8	2121782	320389082	151	151	151	29	N
CHDR	HGHNYDSX3_104965-001-128_TTGGTCTC-AGTTACGG	1833612	1555522	84.8	1429524	78	99410	5.4	1833612	276875412	151	151	151	25	N
CHDR	HGHNYDSX3_104965-001-129_CTACAGTG-GCCAGTAT	1927436	1871279	97.1	1762386	91.4	167848	8.7	1927436	291042836	151	151	151	29	N
CHDR	HGHNYDSX3_104965-001-130_TCTGAGAG-CAGCGATT	1515462	1488288	98.2	1449963	95.7	1007187	66.5	1515462	228834762	151	151	151	29	N
CHDR	HGHNYDSX3_104965-001-131_CGAACTGT-CTGCGTAT	2178363	2122749	97.4	2026378	93	94882	4.4	2178363	328932813	151	151	151	26	N
CHDR	HGHNYDSX3_104965-001-132_ACGATGAC-AGAGGTTG	2215809	2165957	97.8	2036566	91.9	31182	1.4	2215809	334587159	151	151	151	66	N
CHDR	HGHNYDSX3_104965-001-133_AGCTCCTA-CTGTGTTG	1594175	1545860	97	1471155	92.3	697562	43.8	1594175	240720425	151	151	151	71	N
TNO	NS-35-sample-01_S1_L001	12717157	12662885	99.6	12649371	99.5	5053614	39.7	12717157	929040393	35	73.1	74	28	N
TNO	NS-35-sample-02_S2_L001	8165018	8118126	99.4	8108055	99.3	6031185	73.9	8165018	597377673	35	73.2	74	45	N
TNO	NS-35-sample-03_S3_L001	11806806	11785515	99.8	11769710	99.7	1344267	11.4	11806806	859223275	35	72.8	74	71	N
TNO	NS-35-sample-04_S4_L001	6526229	6498223	99.6	6490435	99.5	2970880	45.5	6526229	475813635	35	72.9	74	67	N
TNO	NS-35-sample-05_S5_L001	22537631	22500795	99.8	22474209	99.7	1161244	5.2	22537631	1616434167	35	71.7	74	38	N
TNO	NS-35-sample-06_S6_L001	12991550	12954250	99.7	12941034	99.6	3707939	28.5	12991550	947723348	35	72.9	74	30	N
TNO	NS-35-sample-07_S7_L001	72053722	71994555	99.9	71919237	99.8	622810	0.9	72053722	5113326607	35	71	74	64	N
TNO	NS-35-sample-08_S8_L001	27526965	27494385	99.9	27464350	99.8	1517910	5.5	27526965	1999856016	35	72.7	74	82	N
TNO	NS-35-sample-09_S9_L001	13442728	13382651	99.6	13366244	99.4	5989937	44.6	13442728	981267147	35	73	74	71	N
TNO	NS-35-sample-10_S10_L001	7385369	7353778	99.6	7342232	99.4	2441485	33.1	7385369	540207563	35	73.1	74	75	N
TNO	NS-35-sample-11_S11_L001	7042313	7028900	99.8	7017043	99.6	1275297	18.1	7042313	513011884	35	72.8	74	67	N
TNO	NS-35-sample-12_S12_L001	351252	349640	99.5	345592	98.4	168745	48	351252	25532421	35	72.7	74	63	N
TNO	NS-35-sample-13_S13_L001	9696046	9662723	99.7	9650937	99.5	3702790	38.2	9696046	705837004	35	72.8	74	70	N
TNO	NS-35-sample-14_S14_L001	6739710	6705062	99.5	6695806	99.3	4364056	64.8	6739710	492310054	35	73	74	29	N
TNO	NS-35-sample-15_S15_L001	14453519	14407498	99.7	14391763	99.6	5688604	39.4	14453519	1055414162	35	73	74	#N/A	Y
TNO	NS-35-sample-16_S16_L001	326992	325118	99.4	322442	98.6	222364	68	326992	23781964	35	72.7	74	62	N
TNO	NS-35-sample-17_S17_L001	4158011	4152021	99.9	4143685	99.7	394434	9.5	4158011	303102244	35	72.9	74	27	N
TNO	NS-35-sample-18_S18_L001	19600440	19571411	99.9	19547125	99.7	741585	3.8	19600440	1404333386	35	71.6	74	36	N
TNO	NS-35-sample-19_S19_L001	1613723	1610427	99.8	1604635	99.4	204425	12.7	1613723	117505546	35	72.8	74	33	N
TNO	NS-35-sample-20_S20_L001	1247671	1245044	99.8	1240135	99.4	256642	20.6	1247671	90949084	35	72.9	74	62	N
TNO	NS-35-sample-21_S21_L001	10113017	10059898	99.5	10045592	99.3	7423162	73.4	10113017	738819321	35	73.1	74	59	N
TNO	NS-35-sample-22_S22_L001	7093315	7054277	99.4	7044636	99.3	4556196	64.2	7093315	518306817	35	73.1	74	42	N
TNO	NS-35-sample-23_S23_L001	12146400	12131661	99.9	12117436	99.8	416777	3.4	12146400	882578307	35	72.7	74	34	N
TNO	NS-35-sample-24_S24_L001	26569266	26526286	99.8	26495776	99.7	2876708	10.8	26569266	1920396247	35	72.3	74	36	N
TNO	NS-35-sample-25_S25_L001	2681142	2670834	99.6	2664785	99.4	1520120	56.7	2681142	195696672	35	73	74	35	N
TNO	NS-35-sample-26_S26_L001	49814145	49751562	99.9	49688869	99.7	2023919	4.1	49814145	3524299450	35	70.7	74	26	N
TNO	NS-35-sample-27_S27_L001	20605382	20585153	99.9	20561030	99.8	77034	0.4	20605382	1499844400	35	72.8	74	58	N
TNO	NS-35-sample-28_S28_L001	4084950	4071515	99.7	4063504	99.5	1418528	34.7	4084950	296874564	35	72.7	74	75	N
TNO	NS-35-sample-29_S29_L001	9886263	9862884	99.8	9850631	99.6	2527695	25.6	9886263	721063856	35	72.9	74	65	N
TNO	NS-35-sample-30_S30_L001	6519539	6482242	99.4	6472227	99.3	4290524	65.8	6519539	473005549	35	72.6	74	39	N
TNO	NS-35-sample-31_S31_L001	1294493	1292707	99.9	1288835	99.6	97481	7.5	1294493	94476579	35	73	74	67	N
TNO	NS-35-sample-32_S32_L001	7895629	7840076	99.3	7829779	99.2	5256647	66.6	7895629	577449364	35	73.1	74	22	N
TNO	NS-35-sample-33_S33_L001	6620759	6602004	99.7	6593770	99.6	1624453	24.5	6620759	484641000	35	73.2	74	66	N
TNO	NS-35-sample-34_S34_L001	3368939	3360270	99.7	3354478	99.6	645118	19.1	3368939	245861419	35	73	74	35	N
TNO	NS-35-sample-35_S35_L001	7870206	7859426	99.9	7849680	99.7	650727	8.3	7870206	573851804	35	72.9	74	39	N
TNO	NS-35-sample-36_S36_L001	833635	831774	99.8	828888	99.4	93581	11.2	833635	60855657	35	73	74	62	N
TNO	NS-35-sample-37_S37_L001	4482121	4467407	99.7	4458641	99.5	1272115	28.4	4482121	325797587	35	72.7	74	54	N
TNO	NS-35-sample-38_S38_L001	24103460	24069503	99.9	24042529	99.7	1628189	6.8	24103460	1733967427	35	71.9	74	26	N
TNO	NS-35-sample-39_S39_L001	1128275	1123893	99.6	1119799	99.2	506453	44.9	1128275	81773522	35	72.5	74	64	N
TNO	NS-35-sample-40_S40_L001	359063	357997	99.7	355002	98.9	68583	19.1	359063	26011933	35	72.4	74	76	N
TNO	NS-35-sample-41_S41_L001	9733231	9722147	99.9	9709798	99.8	175369	1.8	9733231	709563329	35	72.9	74	56	N
TNO	NS-35-sample-42_S42_L001	2084224	2081260	99.9	2075482	99.6	105455	5.1	2084224	152211503	35	73	74	61	N
TNO	NS-35-sample-43_S43_L001	4194661	4185650	99.8	4174024	99.5	749640	17.9	4194661	305649975	35	72.9	74	58	N
TNO	NS-35-sample-44_S44_L001	532026	530049	99.6	527417	99.1	321029	60.3	532026	38801498	35	72.9	74	54	N
TNO	NS-35-sample-45_S45_L001	2590548	2581525	99.7	2576066	99.4	1099946	42.5	2590548	188926267	35	72.9	74	82	N
TNO	NS-35-sample-46_S46_L001	5684576	5658120	99.5	5649008	99.4	3118564	54.9	5684576	415187923	35	73	74	64	N
TNO	NS-35-sample-47_S47_L001	8763273	8745313	99.8	8732684	99.7	1494834	17.1	8763273	638446051	35	72.9	74	73	N
TNO	NS-35-sample-48_S48_L001	11906437	11877637	99.8	11864078	99.6	1915171	16.1	11906437	867256036	35	72.8	74	40	N
TNO	NS-35-sample-49_S49_L001	6311905	6300868	99.8	6291973	99.7	455083	7.2	6311905	450465513	35	71.4	74	38	N
TNO	NS-35-sample-50_S50_L001	6359507	6346567	99.8	6335608	99.6	1226848	19.3	6359507	460459452	35	72.4	74	66	N
