# Supplementary material for: Taxonomic and functional profiling of the vulvar microbiome indicates variations related to ecological signatures, aging, and health status
Source: Front Microbiol. 2025 Sep 19;16:1633147. doi: 10.3389/fmicb.2025.1633147 (PMC12491970; doi:10.3389/fmicb.2025.1633147)
Supplement: Supplementary Table 2 — Overview of microbiome composition in the vulvar multispecies mix other subgroup. [file Table_2.xlsx]

## Sheet: Sheet1
group	sample	agetoyears	percAbundance	Species
Other	35	39	60.7527	Bifidobacterium breve
Other	28	75	50.6953	Aerococcus urinae
Other	47	73	48.968	Acinetobacter johnsonii
Other	132	66	41.9735	Corynebacterium atypicum
Other	33	66	39.7268	Corynebacterium simulans
Other	20	62	32.0077	Paracoccus sanguinis
Other	41	56	30.232	Streptococcus agalactiae
Other	33	66	28.0821	Bifidobacterium dentium
Other	25	35	27.4227	Micrococcus luteus
Other	20	62	24.359	Kocuria rhizophila
Other	41	56	23.5513	Moraxella osloensis
Other	16	62	22.3007	Kocuria rhizophila
Other	11	67	21.8307	Corynebacterium striatum
Other	21	59	20.5811	Corynebacterium coyleae
Other	32	22	19.1587	Anaerococcus hydrogenalis
Other	19	33	18.2234	Corynebacterium pyruviciproducens
Other	16	62	18.2207	Moraxella osloensis
Other	46	64	17.9129	Corynebacterium coyleae
Other	30	39	16.8567	Corynebacterium kroppenstedtii
Other	02	45	16.1899	Varibaculum cambriense
Other	40	76	15.6941	Bifidobacterium breve
Other	25	35	14.839	Kocuria rhizophila
Other	132	66	14.6169	Streptococcus anginosus group
Other	03	71	13.0365	Corynebacterium pseudogenitalium
Other	30	39	12.8966	Corynebacterium pseudogenitalium
Other	12	63	12.8916	Moraxella osloensis
Other	30	39	12.887	Corynebacterium coyleae
Other	24	36	12.4296	Streptococcus agalactiae
Other	07	64	12.3506	Corynebacterium pseudogenitalium
Other	04	67	12.2354	Corynebacterium coyleae
Other	22	42	11.9405	Peptoniphilus harei
Other	20	62	11.8562	Micrococcus luteus
Other	42	61	11.7647	Moraxella osloensis
Other	07	64	11.5823	Corynebacterium striatum
Other	04	67	11.0262	Corynebacterium tuscaniense
Other	45	82	10.9161	Dietzia maris
Other	08	82	10.4847	Corynebacterium pseudogenitalium
Other	11	67	9.72196	Lawsonella clevelandensis
Other	09	71	9.57374	Corynebacterium simulans
Other	40	76	9.30591	Corynebacterium pyruviciproducens
Other	11	67	9.25306	Peptoniphilus harei
Other	21	59	9.06657	Corynebacterium riegelii
Other	22	42	8.80952	Corynebacterium pyruviciproducens
Other	39	64	8.78104	Micrococcus luteus
Other	45	82	8.67379	Kocuria palustris
Other	132	66	8.6573	Peptoniphilus harei
Other	42	61	8.63245	Haematobacter massiliensis
Other	09	71	8.2146	Aerococcus urinae
Other	45	82	8.09476	Moraxella osloensis
Other	29	65	7.99278	Peptoniphilus harei
Other	28	75	7.74818	Facklamia hominis
Other	126	53	7.69859	Veillonellaceae bacterium DNF00626
Other	12	63	7.63743	Varibaculum cambriense
Other	13	70	7.62757	Corynebacterium aurimucosum
Other	20	62	7.40426	Paracoccus yeei
Other	10	75	7.20462	Aerococcus urinae
Other	29	65	7.17477	Facklamia hominis
Other	04	67	7.07206	Anaerococcus nagyae
Other	42	61	6.98389	Corynebacterium simulans
Other	45	82	6.90208	Micrococcus luteus
Other	29	65	6.65681	Propionimicrobium lymphophilum
Other	07	64	6.64955	Paracoccus yeei
Other	126	53	6.63231	Sneathia amnii
Other	04	67	6.57188	Anaerococcus octavius
Other	25	35	6.5387	Brevibacterium luteolum
Other	12	63	6.42503	Corynebacterium pyruviciproducens
Other	36	62	6.3718	Anaerococcus lactolyticus
Other	129	29	6.36084	Veillonellaceae bacterium DNF00626
Other	38	26	6.26742	Anaerococcus lactolyticus
Other	24	36	6.10556	Corynebacterium sp NML130628
Other	10	75	6.07444	Corynebacterium coyleae
Other	09	71	5.99698	Actinobaculum massiliense
Other	01	28	5.8555	Corynebacterium pseudogenitalium
Other	20	62	5.84316	Corynebacterium simulans
Other	21	59	5.7909	Kytococcus schroeteri
Other	42	61	5.69127	Aerococcus urinae
Other	24	36	5.62026	Corynebacterium sp NML140438
Other	01	28	5.57105	Corynebacterium pyruviciproducens
Other	133	71	5.56189	Veillonellaceae bacterium DNF00626
Other	29	65	5.5387	Campylobacter ureolyticus
Other	09	71	5.50395	Anaerococcus prevotii
Other	22	42	5.4694	Varibaculum cambriense
Other	21	59	5.41662	Corynebacterium afermentans
Other	02	45	5.3664	Anaerococcus octavius
Other	36	62	5.29956	Peptoniphilus harei
Other	12	63	5.27025	Peptoniphilus harei
Other	06	30	5.12379	Aerococcus christensenii
Other	33	66	5.11042	Corynebacterium amycolatum
Other	33	66	5.07771	Corynebacterium pseudogenitalium
Other	09	71	4.95638	Corynebacterium coyleae
Other	29	65	4.92105	Aerococcus urinae
Other	19	33	4.90128	Corynebacterium pseudogenitalium
Other	16	62	4.86991	Paracoccus yeei
Other	38	26	4.79492	Peptoniphilus harei
Other	126	53	4.74499	Coriobacteriales bacterium DNF00809
Other	125	65	4.66603	Anaerococcus octavius
Other	26	26	4.65938	Peptostreptococcus anaerobius
Other	129	29	4.63075	Peptoniphilus harei
Other	13	70	4.61474	Peptostreptococcaceae bacterium oral taxon 929
Other	02	45	4.53205	Campylobacter ureolyticus
Other	39	64	4.51118	Corynebacterium pseudogenitalium
Other	13	70	4.49156	Fusobacterium nucleatum
Other	21	59	4.48881	Brevibacterium ravenspurgense
Other	28	75	4.45712	Corynebacterium sp NML140438
Other	11	67	4.41793	Actinotignum urinale
Other	48	40	4.37122	Corynebacterium pyruviciproducens
Other	11	67	4.33412	Parvimonas sp KA00067
Other	26	26	4.24999	Veillonella montpellierensis
Other	24	36	4.24581	Peptoniphilus harei
Other	42	61	4.24504	Micrococcus luteus
Other	130	29	4.24026	Corynebacterium aurimucosum
Other	36	62	4.22425	Anaerococcus hydrogenalis
Other	50	66	4.16197	Actinobaculum massiliense
Other	13	70	4.14515	Corynebacterium simulans
Other	25	35	4.14335	Paracoccus yeei
Other	34	35	4.13646	Micrococcus luteus
Other	125	65	4.13567	Veillonellaceae bacterium DNF00626
Other	133	71	4.1235	Peptoniphilus harei
Other	14	29	4.08849	Corynebacterium pseudogenitalium
Other	30	39	4.08323	Peptoniphilus harei
Other	21	59	4.06011	Corynebacterium amycolatum
Other	46	64	4.02662	Peptoniphilus harei
Other	41	56	3.97602	Micrococcus luteus
Other	13	70	3.96799	Corynebacterium striatum
Other	38	26	3.96	Veillonellaceae bacterium DNF00626
Other	07	64	3.93752	Corynebacterium afermentans
Other	41	56	3.91234	Micrococcus aloeverae
Other	27	58	3.87504	Corynebacterium kroppenstedtii
Other	43	58	3.87432	Streptococcus anginosus group
Other	42	61	3.86662	Facklamia hominis
Other	07	64	3.84652	Moraxella osloensis
Other	43	58	3.83291	Aerococcus christensenii
Other	48	40	3.8205	Corynebacterium pseudogenitalium
Other	36	62	3.78518	Corynebacterium aurimucosum
Other	50	66	3.77836	Corynebacterium tuscaniense
Other	129	29	3.7563	Corynebacterium amycolatum
Other	20	62	3.70166	Micrococcus aloeverae
Other	16	62	3.69356	Peptoniphilus harei
Other	45	82	3.68788	Corynebacterium coyleae
Other	21	59	3.68558	Janibacter hoylei
Other	32	22	3.57668	Peptoniphilus harei
Other	133	71	3.53764	Parvimonas sp KA00067
Other	45	82	3.38955	Aerococcus urinae
Other	10	75	3.34132	Alloscardovia omnicolens
Other	07	64	3.31825	Corynebacterium tuberculostearicum
Other	03	71	3.31629	Parvimonas sp KA00067
Other	20	62	3.31349	Paracoccus sphaerophysae
Other	16	62	3.23067	Micrococcus luteus
Other	25	35	3.22411	Corynebacterium pseudogenitalium
Other	01	28	3.20464	Veillonellaceae bacterium DNF00626
Other	46	64	3.14778	Anaerococcus octavius
Other	125	65	3.14539	Dialister micraerophilus
Other	25	35	3.12027	Paracoccus sanguinis
Other	46	64	3.10781	Campylobacter ureolyticus
Other	38	26	3.10529	Corynebacterium pyruviciproducens
Other	34	35	3.09543	Anaerococcus nagyae
Other	127	29	3.08827	Coriobacteriales bacterium DNF00809
Other	26	26	3.08485	Peptoniphilus harei
Other	45	82	3.0557	Peptoniphilus harei
Other	13	70	2.99119	Peptoniphilus lacrimalis
Other	29	65	2.98374	Actinobaculum massiliense
Other	16	62	2.95349	Campylobacter ureolyticus
Other	39	64	2.90904	Kocuria rhizophila
Other	36	62	2.87316	Facklamia hominis
Other	21	59	2.84462	Corynebacterium aurimucosum
Other	02	45	2.81901	Dermacoccus nishinomiyaensis
Other	12	63	2.81779	Streptococcus anginosus group
Other	11	67	2.81012	Actinotignum timonense
Other	13	70	2.778	Peptoniphilus harei
Other	08	82	2.77638	Corynebacterium striatum
Other	26	26	2.77368	Streptococcus anginosus group
Other	46	64	2.74626	Peptoniphilus coxii
Other	25	35	2.73961	Corynebacterium freneyi
Other	26	26	2.73475	Streptococcus mitis
Other	130	29	2.72353	Peptoniphilus harei
Other	12	63	2.706	Corynebacterium simulans
Other	50	66	2.66888	Corynebacterium sp NML140438
Other	07	64	2.64786	Anaerococcus lactolyticus
Other	01	28	2.64394	Corynebacterium tuberculostearicum
Other	38	26	2.63295	Peptostreptococcaceae bacterium oral taxon 929
Other	09	71	2.61292	Corynebacterium sp NML140438
Other	32	22	2.5409	Peptoniphilus coxii
Other	43	58	2.52708	Parvimonas sp KA00067
Other	01	28	2.51793	Peptoniphilus harei
Other	16	62	2.5179	Corynebacterium pseudogenitalium
Other	29	65	2.51451	Fusobacterium nucleatum
Other	43	58	2.5021	Bifidobacterium bifidum
Other	34	35	2.46356	Corynebacterium pseudogenitalium
Other	27	58	2.45461	Aerococcus christensenii
Other	46	64	2.44479	Facklamia ignava
Other	27	58	2.42613	Corynebacterium pseudogenitalium
Other	11	67	2.41903	Facklamia hominis
Other	34	35	2.37852	Anaerococcus octavius
Other	42	61	2.36043	Rothia mucilaginosa
Other	40	76	2.3507	Corynebacterium amycolatum
Other	40	76	2.3507	Corynebacterium pseudogenitalium
Other	125	65	2.3467	Campylobacter hominis
Other	09	71	2.33746	Corynebacterium sp NML130628
Other	28	75	2.33068	Corynebacterium sp NML130628
Other	41	56	2.32611	Peptoniphilus harei
Other	13	70	2.3128	Parvimonas sp KA00067
Other	03	71	2.31147	Corynebacterium tuberculostearicum
Other	28	75	2.30996	Aerococcus sanguinicola
Other	18	36	2.28375	Micrococcus luteus
Other	44	54	2.23379	Micrococcus luteus
Other	28	75	2.21978	Peptoniphilus harei
Other	03	71	2.21978	Moraxella osloensis
Other	46	64	2.20692	Porphyromonas sp HMSC065F10
Other	50	66	2.19149	Escherichia coli
Other	06	30	2.18874	Corynebacterium simulans
Other	11	67	2.17582	Streptococcus agalactiae
Other	08	82	2.17274	Corynebacterium amycolatum
Other	28	75	2.16314	Corynebacterium jeikeium
Other	05	38	2.16078	Micrococcus luteus
Other	33	66	2.16061	Corynebacterium aurimucosum
Other	02	45	2.16008	Paracoccus sphaerophysae
Other	28	75	2.1543	Corynebacterium aurimucosum
Other	29	65	2.13033	Varibaculum cambriense
Other	130	29	2.1267	Peptostreptococcaceae bacterium oral taxon 929
Other	126	53	2.12603	Bacteroidales bacterium KA00251
Other	13	70	2.11787	Jonquetella anthropi
Other	43	58	2.11479	Moraxella osloensis
Other	43	58	2.10957	Micrococcus luteus
Other	29	65	2.10245	Veillonellaceae bacterium DNF00626
Other	13	70	2.10052	Veillonellaceae bacterium DNF00626
Other	130	29	2.09802	Corynebacterium tuscaniense
Other	13	70	2.08935	Anaerococcus lactolyticus
Other	35	39	2.08824	Paracoccus yeei
Other	39	64	2.08113	Anaerococcus octavius
Other	26	26	2.07115	Anaerococcus hydrogenalis
Other	48	40	2.06605	Anaerococcus octavius
Other	14	29	2.04289	Corynebacterium tuberculostearicum
Other	133	71	2.03746	Campylobacter ureolyticus
Other	129	29	2.03684	Porphyromonas sp HMSC065F10
Other	47	73	2.02985	Corynebacterium amycolatum
Other	22	42	2.01571	Lawsonella clevelandensis
Other	17	27	1.99531	Micrococcus luteus
Other	129	29	1.97795	Campylobacter ureolyticus
Other	45	82	1.97703	Paracoccus sphaerophysae
Other	02	45	1.96498	Peptoniphilus harei
Other	50	66	1.92612	Peptoniphilus harei
Other	25	35	1.91507	Anaerococcus octavius
Other	25	35	1.90524	Corynebacterium simulans
Other	20	62	1.89236	Paracoccus sp WN007
Other	28	75	1.88562	Corynebacterium amycolatum
Other	39	64	1.85714	Corynebacterium atypicum
Other	126	53	1.833	Mobiluncus curtisii
Other	126	53	1.83207	Fusobacterium nucleatum
Other	45	82	1.82749	Propionimicrobium lymphophilum
Other	131	26	1.82195	Coriobacteriales bacterium DNF00809
Other	19	33	1.81903	Alloscardovia omnicolens
Other	127	29	1.81835	Veillonellaceae bacterium DNF00626
Other	22	42	1.81417	Campylobacter ureolyticus
Other	39	64	1.80002	Dermacoccus sp PE3
Other	11	67	1.79228	Corynebacterium simulans
Other	21	59	1.79002	Corynebacterium appendicis
Other	130	29	1.78928	Dialister micraerophilus
Other	46	64	1.775	Facklamia hominis
Other	126	53	1.76595	Dialister micraerophilus
Other	24	36	1.75945	Anaerococcus prevotii
Other	25	35	1.75798	Corynebacterium jeikeium
Other	21	59	1.74265	Corynebacterium jeikeium
Other	12	63	1.73908	Corynebacterium amycolatum
Other	133	71	1.7234	Corynebacterium pyruviciproducens
Other	46	64	1.71627	Varibaculum cambriense
Other	02	45	1.71245	Micrococcus luteus
Other	11	67	1.70503	Veillonellaceae bacterium DNF00626
Other	02	45	1.69634	Corynebacterium pseudogenitalium
Other	133	71	1.67304	Peptoniphilus lacrimalis
Other	41	56	1.67076	Anaerococcus hydrogenalis
Other	01	28	1.6575	Dialister micraerophilus
Other	29	65	1.63745	Peptoniphilus coxii
Other	24	36	1.62974	Dermabacter hominis
Other	02	45	1.62511	Anaerococcus lactolyticus
Other	30	39	1.61413	Campylobacter ureolyticus
Other	38	26	1.61102	Peptostreptococcus anaerobius
Other	43	58	1.60549	Peptoniphilus harei
Other	39	64	1.60278	Anaerococcus nagyae
Other	29	65	1.59725	Bacteroides coagulans
Other	16	62	1.59622	Actinomyces neuii
Other	14	29	1.596	Corynebacterium simulans
Other	45	82	1.59297	Bifidobacterium adolescentis
Other	45	82	1.59096	Campylobacter ureolyticus
Other	35	39	1.59005	Corynebacterium striatum
Other	133	71	1.58887	Dialister micraerophilus
Other	13	70	1.57787	Lawsonella clevelandensis
Other	125	65	1.57359	Peptoniphilus harei
Other	30	39	1.56678	Facklamia hominis
Other	12	63	1.56621	Lawsonella clevelandensis
Other	01	28	1.55767	Peptostreptococcus anaerobius
Other	29	65	1.54542	Micrococcus luteus
Other	130	29	1.54464	Peptoniphilus lacrimalis
Other	40	76	1.54321	Anaerococcus lactolyticus
Other	43	58	1.53428	Anaerococcus lactolyticus
Other	129	29	1.51577	Corynebacterium pseudogenitalium
Other	09	71	1.50836	Facklamia hominis
Other	13	70	1.50707	Corynebacterium pseudogenitalium
Other	03	71	1.50287	Actinomyces turicensis
Other	45	82	1.49826	Gordonia bronchialis
Other	02	45	1.49787	Moraxella osloensis
Other	02	45	1.4845	Kocuria rhizophila
Other	126	53	1.47944	Porphyromonas uenonis
Other	125	65	1.47892	Lawsonella clevelandensis
Other	20	62	1.46966	Janibacter indicus
Other	04	67	1.469	Streptococcus agalactiae
Other	13	70	1.46617	Campylobacter ureolyticus
Other	04	67	1.46474	Corynebacterium amycolatum
Other	125	65	1.46321	Peptoniphilus lacrimalis
Other	37	54	1.44949	Corynebacterium pyruviciproducens
Other	36	62	1.44351	Campylobacter ureolyticus
Other	37	54	1.43728	Corynebacterium pseudogenitalium
Other	49	38	1.43136	Anaerococcus octavius
Other	11	67	1.42575	Slackia exigua
Other	38	26	1.42441	Peptoniphilus grossensis
Other	32	22	1.41757	Actinomyces urogenitalis
Other	49	38	1.41311	Peptoniphilus harei
Other	04	67	1.40321	Varibaculum cambriense
Other	07	64	1.39662	Veillonellaceae bacterium DNF00626
Other	129	29	1.37835	Dialister micraerophilus
Other	43	58	1.37704	Anaerococcus hydrogenalis
Other	42	61	1.37505	Peptoniphilus harei
Other	126	53	1.36955	Peptostreptococcaceae bacterium oral taxon 929
Other	09	71	1.36323	Corynebacterium pseudogenitalium
Other	13	70	1.34903	Streptococcus oralis
Other	14	29	1.34474	Coriobacteriales bacterium DNF00809
Other	45	82	1.33636	Facklamia ignava
Other	42	61	1.33009	Anaerococcus prevotii
Other	25	35	1.32969	Corynebacterium amycolatum
Other	38	26	1.32694	Campylobacter ureolyticus
Other	42	61	1.32259	Kocuria indica
Other	32	22	1.32031	Anaerococcus octavius
Other	24	36	1.3156	Corynebacterium amycolatum
Other	133	71	1.31351	Peptoniphilus coxii
Other	14	29	1.31226	Corynebacterium amycolatum
Other	26	26	1.3034	Veillonellaceae bacterium DNF00626
Other	16	62	1.29787	Paracoccus sp WN007
Other	07	64	1.29728	Porphyromonas uenonis
Other	08	82	1.28975	Corynebacterium aurimucosum
Other	29	65	1.28009	Facklamia ignava
Other	130	29	1.27547	Streptococcus anginosus group
Other	32	22	1.26928	Streptococcus anginosus group
Other	11	67	1.26636	Fusobacterium nucleatum
Other	21	59	1.2647	Corynebacterium pyruviciproducens
Other	23	34	1.26008	Anaerococcus lactolyticus
Other	130	29	1.25724	Corynebacterium pyruviciproducens
Other	38	26	1.24387	Veillonella montpellierensis
Other	126	53	1.24352	Peptoniphilus harei
Other	39	64	1.23524	Kocuria palustris
Other	130	29	1.23115	Veillonellaceae bacterium DNF00626
Other	14	29	1.22922	Corynebacterium afermentans
Other	48	40	1.22737	Corynebacterium amycolatum
Other	45	82	1.22589	Micrococcus aloeverae
Other	32	22	1.22252	Campylobacter ureolyticus
Other	45	82	1.20998	Acinetobacter lwoffii
Other	03	71	1.19221	Peptoniphilus lacrimalis
Other	35	39	1.19211	Kocuria rhizophila
Other	48	40	1.1901	Corynebacterium aurimucosum
Other	20	62	1.18692	Moraxella osloensis
Other	133	71	1.18243	Porphyromonas sp HMSC065F10
Other	10	75	1.18112	Facklamia ignava
Other	29	65	1.17891	Porphyromonas uenonis
Other	130	29	1.17586	Porphyromonas sp HMSC065F10
Other	45	82	1.16595	Corynebacterium amycolatum
Other	49	38	1.16483	Anaerococcus hydrogenalis
Other	27	58	1.15166	Corynebacterium simulans
Other	12	63	1.15017	Corynebacterium pseudogenitalium
Other	04	67	1.14245	Erwinia gerundensis
Other	130	29	1.14191	Veillonella montpellierensis
Other	03	71	1.1392	Lawsonella clevelandensis
Other	12	63	1.13749	Veillonellaceae bacterium DNF00626
Other	133	71	1.12636	Lawsonella clevelandensis
Other	21	59	1.12626	Corynebacterium pseudogenitalium
Other	38	26	1.11963	Actinomyces turicensis
Other	125	65	1.11322	Corynebacterium pyruviciproducens
Other	21	59	1.11289	Dermabacter hominis
Other	04	67	1.11256	Corynebacterium pseudogenitalium
Other	50	66	1.10585	Actinomyces turicensis
Other	09	71	1.10331	Anaerococcus octavius
Other	46	64	1.0896	Peptoniphilus lacrimalis
Other	13	70	1.08716	Corynebacterium afermentans
Other	09	71	1.08518	Corynebacterium amycolatum
Other	10	75	1.08294	Corynebacterium amycolatum
Other	13	70	1.08108	Corynebacterium jeikeium
Other	08	82	1.07826	Micrococcus luteus
Other	18	36	1.07432	Micrococcus aloeverae
Other	41	56	1.0667	Campylobacter ureolyticus
Other	32	22	1.06654	Corynebacterium pseudogenitalium
Other	08	82	1.06077	Moraxella osloensis
Other	13	70	1.05878	Bacteroides coagulans
Other	125	65	1.0513	Negativicoccus succinicivorans
Other	45	82	1.03139	Anaerococcus hydrogenalis
Other	08	82	1.02707	Veillonellaceae bacterium DNF00626
Other	24	36	1.02654	Eremococcus coleocola
Other	21	59	1.01957	Pseudoglutamicibacter albus
Other	04	67	1.01718	Corynebacterium pyruviciproducens
Other	50	66	1.01113	Campylobacter ureolyticus
Other	08	82	0.992673	Corynebacterium atypicum
Other	13	70	0.992629	Porphyromonas sp HMSC065F10
Other	21	59	0.992196	Micrococcus luteus
Other	130	29	0.988151	Campylobacter ureolyticus
Other	04	67	0.984488	Anaerococcus hydrogenalis
Other	06	30	0.980556	Sneathia amnii
Other	02	45	0.979536	Corynebacterium kroppenstedtii
Other	24	36	0.978879	Corynebacterium simulans
Other	01	28	0.977976	Anaerococcus hydrogenalis
Other	45	82	0.977007	Paracoccus sanguinis
Other	127	29	0.974987	Aerococcus christensenii
Other	45	82	0.969437	Acinetobacter johnsonii
Other	08	82	0.965572	Peptoniphilus lacrimalis
Other	36	62	0.964397	Peptoniphilus coxii
Other	22	42	0.958021	Peptostreptococcaceae bacterium oral taxon 929
Other	11	67	0.952221	Varibaculum cambriense
Other	07	64	0.944135	Peptoniphilus harei
Other	43	58	0.943631	Corynebacterium amycolatum
Other	28	75	0.943206	Varibaculum cambriense
Other	39	64	0.938946	Streptococcus anginosus group
Other	35	39	0.937172	Moraxella osloensis
Other	35	39	0.935206	Bifidobacterium bifidum
Other	12	63	0.933502	Kocuria rhizophila
Other	45	82	0.932513	Facklamia hominis
Other	35	39	0.928941	Micrococcus luteus
Other	03	71	0.928657	Peptoniphilus harei
Other	13	70	0.927911	Facklamia hominis
Other	11	67	0.923365	Propionimicrobium lymphophilum
Other	16	62	0.921684	Facklamia hominis
Other	38	26	0.906845	Varibaculum cambriense
Other	35	39	0.904983	Roseomonas mucosa
Other	13	70	0.901224	Actinomyces neuii
Other	47	73	0.900909	Anaerococcus octavius
Other	02	45	0.897223	Propionimicrobium lymphophilum
Other	46	64	0.896991	Bacteroides coagulans
Other	09	71	0.89459	Enterococcus faecalis
Other	30	39	0.886722	Anaerococcus octavius
Other	16	62	0.876624	Dermacoccus nishinomiyaensis
Other	29	65	0.867726	Peptoniphilus duerdenii
Other	21	59	0.865123	Facklamia ignava
Other	04	67	0.859018	Peptoniphilus harei
Other	29	65	0.85777	Anaerococcus octavius
Other	22	42	0.851567	Peptoniphilus coxii
Other	13	70	0.851458	Actinomyces turicensis
Other	21	59	0.849854	Peptoniphilus harei
Other	39	64	0.848667	Micrococcus aloeverae
Other	16	62	0.847949	Varibaculum cambriense
Other	29	65	0.847502	Peptoniphilus lacrimalis
Other	10	75	0.846563	Streptococcus anginosus group
Other	34	35	0.843963	Varibaculum cambriense
Other	130	29	0.841729	Actinobaculum massiliense
Other	07	64	0.841165	Paracoccus sp WN007
Other	04	67	0.839892	Micrococcus luteus
Other	39	64	0.838184	Moraxella osloensis
Other	13	70	0.83781	Porphyromonas uenonis
Other	01	28	0.837463	Moraxella osloensis
Other	130	29	0.836805	Varibaculum cambriense
Other	38	26	0.831093	Anaerococcus octavius
Other	21	59	0.826876	Trueperella bernardiae
Other	01	28	0.820637	Peptostreptococcaceae bacterium oral taxon 929
Other	21	59	0.820204	Corynebacterium simulans
Other	129	29	0.819645	Peptoniphilus coxii
Other	40	76	0.81826	Varibaculum cambriense
Other	38	26	0.816629	Peptoniphilus coxii
Other	37	54	0.816081	Corynebacterium amycolatum
Other	13	70	0.811732	Peptostreptococcus sp MV1
Other	30	39	0.811091	Corynebacterium amycolatum
Other	26	26	0.808259	Corynebacterium pyruviciproducens
Other	09	71	0.807844	Peptoniphilus harei
Other	16	62	0.806986	Corynebacterium tuberculostearicum
Other	03	71	0.803693	Porphyromonas asaccharolytica
Other	28	75	0.802728	Eremococcus coleocola
Other	08	82	0.799374	Corynebacterium tuberculostearicum
Other	29	65	0.790816	Aerococcus sanguinicola
Other	35	39	0.784212	Corynebacterium coyleae
Other	25	35	0.781823	Janibacter indicus
Other	04	67	0.781613	Moraxella osloensis
Other	09	71	0.777696	Facklamia ignava
Other	127	29	0.771702	Corynebacterium pseudogenitalium
Other	03	71	0.76892	Fusobacterium nucleatum
Other	01	28	0.761805	Anaerococcus octavius
Other	18	36	0.76077	Escherichia coli
Other	07	64	0.759949	Lawsonella clevelandensis
Other	48	40	0.756091	Peptoniphilus harei
Other	26	26	0.755279	Anaerococcus tetradius
Other	21	59	0.749737	Facklamia languida
Other	12	63	0.749107	Peptostreptococcus anaerobius
Other	08	82	0.747256	Fusobacterium nucleatum
Other	25	35	0.747116	Moraxella osloensis
Other	12	63	0.745649	Mobiluncus curtisii
Other	22	42	0.745318	Dialister micraerophilus
Other	21	59	0.739335	Kocuria rhizophila
Other	03	71	0.738356	Peptostreptococcaceae bacterium oral taxon 929
Other	29	65	0.736867	Propionibacterium namnetense
Other	04	67	0.73525	Pseudomonas zeshuii
Other	38	26	0.732931	Peptoniphilus lacrimalis
Other	24	36	0.731983	Anaerococcus vaginalis
Other	125	65	0.728689	Streptococcus anginosus group
Other	14	29	0.722369	Anaerococcus octavius
Other	04	67	0.719678	Streptococcus anginosus group
Other	02	45	0.719638	Escherichia coli
Other	13	70	0.716937	Escherichia coli
Other	43	58	0.71437	Enterococcus faecalis
Other	43	58	0.714236	Peptostreptococcus anaerobius
Other	18	36	0.712483	Lawsonella clevelandensis
Other	30	39	0.710699	Varibaculum cambriense
Other	28	75	0.708989	Anaerococcus hydrogenalis
Other	29	65	0.706688	Morganella morganii
Other	38	26	0.703945	Lawsonella clevelandensis
Other	28	75	0.702651	Campylobacter ureolyticus
Other	45	82	0.702166	Peptoniphilus coxii
Other	39	64	0.702124	Aerococcus urinae
Other	26	26	0.702023	Dialister micraerophilus
Other	38	26	0.701715	Anaerococcus tetradius
Other	129	29	0.701034	Peptostreptococcaceae bacterium oral taxon 929
Other	50	66	0.70045	Alloscardovia omnicolens
Other	17	27	0.699976	Moraxella osloensis
Other	38	26	0.694569	Streptococcus anginosus group
Other	25	35	0.691613	Anaerococcus nagyae
Other	29	65	0.690198	Lawsonella clevelandensis
Other	46	64	0.688783	Lawsonella clevelandensis
Other	129	29	0.687128	Bacteroides coagulans
Other	07	64	0.687072	Parvimonas sp KA00067
Other	29	65	0.685344	Enterococcus faecalis
Other	10	75	0.683938	Anaerococcus tetradius
Other	28	75	0.682187	Anaerococcus lactolyticus
Other	05	38	0.680237	Corynebacterium amycolatum
Other	16	62	0.676584	Micrococcus aloeverae
Other	34	35	0.674226	Paracoccus yeei
Other	38	26	0.672215	Facklamia hominis
Other	125	65	0.671255	Megasphaera sp BV3C16 1
Other	45	82	0.670804	Kocuria kristinae
Other	02	45	0.669116	Corynebacterium sp NML140438
Other	128	25	0.668407	Anaerococcus octavius
Other	29	65	0.666926	Corynebacterium pseudogenitalium
Other	47	73	0.666714	Porphyromonas sp HMSC065F10
Other	38	26	0.665812	Porphyromonas sp HMSC065F10
Other	09	71	0.660375	Dermabacter hominis
Other	03	71	0.658087	Peptostreptococcus sp MV1
Other	24	36	0.655936	Lawsonella clevelandensis
Other	26	26	0.653885	Anaerococcus lactolyticus
Other	13	70	0.652524	Peptococcus niger
Other	25	35	0.651285	Brevibacterium ravenspurgense
Other	14	29	0.651143	Corynebacterium kefirresidentii
Other	10	75	0.649758	Corynebacterium matruchotii
Other	30	39	0.648685	Corynebacterium pyruviciproducens
Other	01	28	0.645346	Kocuria rhizophila
Other	133	71	0.636692	Porphyromonas uenonis
Other	35	39	0.636289	Anaerococcus tetradius
Other	03	71	0.628023	Kocuria rhizophila
Other	21	59	0.624073	Corynebacterium tuberculostearicum
Other	41	56	0.623788	Corynebacterium simulans
Other	19	33	0.619102	Anaerococcus vaginalis
Other	50	66	0.618991	Veillonellaceae bacterium DNF00626
Other	25	35	0.614892	Kocuria palustris
Other	130	29	0.614711	Campylobacter hominis
Other	13	70	0.610798	Propionimicrobium lymphophilum
Other	29	65	0.604639	Alloscardovia omnicolens
Other	33	66	0.604089	Alloscardovia omnicolens
Other	08	82	0.600515	Corynebacterium resistens
Other	48	40	0.596897	Peptostreptococcaceae bacterium oral taxon 929
Other	12	63	0.590066	Peptoniphilus lacrimalis
Other	24	36	0.576573	Corynebacterium pseudogenitalium
Other	26	26	0.568126	Corynebacterium simulans
Other	02	45	0.567678	Anaerococcus nagyae
Other	16	62	0.563934	Peptoniphilus coxii
Other	08	82	0.563453	Bacteroides coagulans
Other	46	64	0.563301	Actinomyces turicensis
Other	04	67	0.562314	Corynebacterium kroppenstedtii
Other	16	62	0.561203	Bacteroides coagulans
Other	12	63	0.557796	Jonquetella anthropi
Other	21	59	0.556818	Brevibacterium paucivorans
Other	133	71	0.553951	Actinobaculum massiliense
Other	12	63	0.553187	Micrococcus aloeverae
Other	125	65	0.552799	Fusobacterium nucleatum
Other	18	36	0.552368	Moraxella osloensis
Other	33	66	0.549477	Corynebacterium tuberculostearicum
Other	09	71	0.546822	Campylobacter ureolyticus
Other	50	66	0.543216	Lawsonella clevelandensis
Other	01	28	0.540816	Peptoniphilus lacrimalis
Other	45	82	0.534542	Akkermansia muciniphila
Other	03	71	0.531821	Actinotignum timonense
Other	45	82	0.531607	Streptococcus agalactiae
Other	22	42	0.531143	Streptococcus anginosus group
Other	11	67	0.531073	Peptoniphilus duerdenii
Other	47	73	0.530488	Peptoniphilus lacrimalis
Other	21	59	0.528824	Corynebacterium sp NML140438
Other	03	71	0.528614	Campylobacter ureolyticus
Other	13	70	0.527391	Bacteroidales bacterium KA00251
Other	08	82	0.525117	Lawsonella clevelandensis
Other	05	38	0.523014	Corynebacterium sp NML140438
Other	38	26	0.519626	Tissierellia bacterium KA00581
Other	43	58	0.518376	Peptoniphilus coxii
Other	43	58	0.516372	Veillonellaceae bacterium DNF00626
Other	46	64	0.512421	Veillonellaceae bacterium DNF00626
Other	02	45	0.511897	Actinomyces turicensis
Other	126	53	0.511563	Gemella asaccharolytica
Other	14	29	0.511122	Tissierellia bacterium KA00581
Other	25	35	0.509787	Corynebacterium tuberculostearicum
Other	11	67	0.508744	Peptoniphilus sp BV3C26
Other	49	38	0.508673	Campylobacter ureolyticus
Other	38	26	0.508306	Streptococcus mitis
Other	16	62	0.507268	Aerococcus sanguinicola
Other	38	26	0.504876	Tissierellia bacterium S5 A11
Other	20	62	0.503882	Paracoccus chinensis
Other	26	26	0.502924	Corynebacterium pseudogenitalium
Other	30	39	0.498821	Anaeroglobus geminatus
Other	32	22	0.498436	Anaerococcus lactolyticus
Other	21	59	0.496876	Facklamia hominis
Other	03	71	0.496246	Dialister micraerophilus
Other	12	63	0.493258	Micrococcus luteus
Other	35	39	0.492667	Corynebacterium pseudogenitalium
Other	07	64	0.488746	Anaerococcus vaginalis
Other	126	53	0.488592	Bacteroides coagulans
Other	32	22	0.487058	Corynebacterium simulans
Other	03	71	0.486826	Porphyromonas uenonis
Other	41	56	0.485732	Peptostreptococcus anaerobius
Other	48	40	0.483125	Peptoniphilus sp HMSC062D09
Other	23	34	0.482424	Anaerococcus tetradius
Other	08	82	0.48157	Kocuria rhizophila
Other	45	82	0.481242	Brachybacterium muris
Other	07	64	0.481132	Campylobacter ureolyticus
Other	126	53	0.478659	Tissierellia bacterium KA00581
Other	34	35	0.478504	Peptoniphilus sp HMSC062D09
Other	125	65	0.475173	Varibaculum cambriense
Other	08	82	0.473579	Peptoniphilus harei
Other	45	82	0.473209	Janibacter indicus
Other	04	67	0.473143	Corynebacterium sp NML140438
Other	32	22	0.472853	Actinomyces turicensis
Other	39	64	0.472361	Peptoniphilus harei
Other	06	30	0.471612	Gemella asaccharolytica
Other	125	65	0.468892	Peptoniphilus coxii
Other	10	75	0.46819	Actinomyces oris
Other	29	65	0.467558	Actinotignum schaalii
Other	06	30	0.466814	Corynebacterium tuberculostearicum
Other	07	64	0.466266	Porphyromonas asaccharolytica
Other	10	75	0.466172	Corynebacterium pseudogenitalium
Other	02	45	0.465905	Brachybacterium muris
Other	38	26	0.461198	Dialister micraerophilus
Other	28	75	0.458532	Streptococcus agalactiae
Other	43	58	0.455449	Faecalibacterium prausnitzii
Other	38	26	0.454509	Corynebacterium amycolatum
Other	13	70	0.453285	Varibaculum cambriense
Other	13	70	0.451938	Corynebacterium amycolatum
Other	29	65	0.451815	Paracoccus yeei
Other	01	28	0.450702	Lawsonella clevelandensis
Other	08	82	0.450531	Bifidobacterium adolescentis
Other	26	26	0.449112	Lawsonella clevelandensis
Other	26	26	0.448755	Peptostreptococcaceae bacterium oral taxon 929
Other	14	29	0.447921	Sneathia amnii
Other	47	73	0.445563	Anaerococcus nagyae
Other	11	67	0.445022	Moraxella osloensis
Other	34	35	0.441554	Corynebacterium kroppenstedtii
Other	48	40	0.440528	Anaerococcus nagyae
Other	24	36	0.439812	Peptostreptococcus anaerobius
Other	12	63	0.439092	Actinomyces turicensis
Other	30	39	0.437425	Bifidobacterium dentium
Other	24	36	0.435978	Corynebacterium tuberculostearicum
Other	07	64	0.435085	Peptoniphilus lacrimalis
Other	49	38	0.433882	Anaerococcus nagyae
Other	46	64	0.43104	Aerococcus urinae
Other	09	71	0.430639	Aerococcus sanguinicola
Other	125	65	0.430303	Peptoniphilus duerdenii
Other	33	66	0.42978	Enterococcus faecalis
Other	34	35	0.429405	Corynebacterium tuberculostearicum
Other	49	38	0.429359	Veillonellaceae bacterium DNF00626
Other	126	53	0.42713	Porphyromonas sp HMSC065F10
Other	25	35	0.426462	Campylobacter ureolyticus
Other	48	40	0.426402	Lawsonella clevelandensis
Other	39	64	0.423585	Propionibacterium namnetense
Other	33	66	0.42345	Escherichia coli
Other	48	40	0.419882	Anaerococcus hydrogenalis
Other	38	26	0.419863	Bacteroidales bacterium KA00251
Other	47	73	0.41897	Stenotrophomonas rhizophila
Other	41	56	0.418113	Streptococcus anginosus group
Other	13	70	0.417167	Peptoniphilus sp BV3C26
Other	19	33	0.415924	Paracoccus yeei
Other	130	29	0.415336	Corynebacterium amycolatum
Other	10	75	0.414489	Anaerococcus octavius
Other	04	67	0.413011	Campylobacter ureolyticus
Other	07	64	0.412606	Streptococcus anginosus group
Other	21	59	0.412276	Janibacter indicus
Other	07	64	0.410793	Peptoniphilus sp BV3C26
Other	26	26	0.408832	Gemella haemolysans
Other	13	70	0.408561	Corynebacterium tuberculostearicum
Other	50	66	0.405083	Facklamia hominis
Other	11	67	0.404659	Peptoniphilus coxii
Other	13	70	0.404432	Peptostreptococcus anaerobius
Other	10	75	0.403947	Peptoniphilus harei
Other	46	64	0.403929	Fusobacterium nucleatum
Other	45	82	0.403224	Paracoccus yeei
Other	07	64	0.403179	Corynebacterium amycolatum
Other	28	75	0.40242	Bacteroides uniformis
Other	01	28	0.396611	Corynebacterium afermentans
Other	50	66	0.395611	Aerococcus urinae
Other	39	64	0.395346	Dermacoccus nishinomiyaensis
Other	01	28	0.394085	Porphyromonas uenonis
Other	22	42	0.393895	Peptoniphilus lacrimalis
Other	48	40	0.392824	Brevibacterium ravenspurgense
Other	39	64	0.390853	Anaerococcus hydrogenalis
Other	46	64	0.390327	Anaerococcus nagyae
Other	35	39	0.388236	Alloscardovia omnicolens
Other	48	40	0.387065	Peptoniphilus lacrimalis
Other	13	70	0.383917	Anaeroglobus geminatus
Other	43	58	0.383838	Fusobacterium nucleatum
Other	12	63	0.383773	Propionimicrobium lymphophilum
Other	21	59	0.381441	Micrococcus lylae
Other	19	33	0.379853	Veillonella parvula
Other	11	67	0.377694	Enterococcus faecalis
Other	30	39	0.372833	Aerococcus urinae
Other	12	63	0.371096	Parvimonas sp KA00067
Other	45	82	0.369854	Varibaculum cambriense
Other	12	63	0.368791	Facklamia hominis
Other	04	67	0.368551	Pantoea septica
Other	02	45	0.366772	Corynebacterium afermentans
Other	06	30	0.366194	Corynebacterium pseudogenitalium
Other	50	66	0.365459	Peptoniphilus coxii
Other	08	82	0.365405	Parvimonas sp KA00067
Other	49	38	0.365392	Corynebacterium pyruviciproducens
Other	07	64	0.364384	Clostridiales bacterium KA00274
Other	11	67	0.363953	Veillonella atypica
Other	01	28	0.363717	Anaerococcus prevotii
Other	22	42	0.360768	Anaerococcus prevotii
Other	03	71	0.36076	Peptoniphilus coxii
Other	16	62	0.360481	Peptoniphilus duerdenii
Other	21	59	0.360291	Lawsonella clevelandensis
Other	32	22	0.359626	Anaerococcus tetradius
Other	30	39	0.357498	Corynebacterium sp NML130628
Other	46	64	0.355463	Micrococcus luteus
Other	29	65	0.354495	Moraxella osloensis
Other	47	73	0.354407	Corynebacterium kroppenstedtii
Other	23	34	0.352848	Corynebacterium pseudogenitalium
Other	39	64	0.352773	Corynebacterium tuberculostearicum
Other	48	40	0.352727	Corynebacterium jeikeium
Other	46	64	0.352167	Clostridiales bacterium S5 A14a
Other	14	29	0.351079	Lawsonella clevelandensis
Other	26	26	0.350297	Streptococcus salivarius
Other	46	64	0.348732	Propionimicrobium lymphophilum
Other	50	66	0.34762	Corynebacterium kroppenstedtii
Other	45	82	0.344671	Aerococcus sp 1KP 2016
Other	21	59	0.344429	Anaerococcus octavius
Other	01	28	0.344288	Propionimicrobium lymphophilum
Other	28	75	0.342876	Enterococcus faecalis
Other	02	45	0.341994	Anaeroglobus geminatus
Other	38	26	0.341367	Campylobacter hominis
Other	128	25	0.341361	Alloscardovia omnicolens
Other	49	38	0.341161	Dialister micraerophilus
Other	48	40	0.34023	Anaerococcus lactolyticus
Other	04	67	0.340062	Mixta calida
Other	45	82	0.335093	Corynebacterium aurimucosum
Other	33	66	0.332655	Lawsonella clevelandensis
Other	01	28	0.332591	Anaerococcus lactolyticus
Other	126	53	0.332143	Peptoniphilus lacrimalis
Other	48	40	0.328766	Corynebacterium tuberculostearicum
Other	38	26	0.328733	Peptoniphilus duerdenii
Other	26	26	0.326724	Peptoniphilus coxii
Other	48	40	0.324311	Corynebacterium kroppenstedtii
Other	10	75	0.323273	Brevibacterium ravenspurgense
Other	16	62	0.322248	Campylobacter hominis
Other	48	40	0.321866	Micrococcus luteus
Other	46	64	0.321574	Peptostreptococcus anaerobius
Other	12	63	0.319235	Campylobacter ureolyticus
Other	46	64	0.319207	Anaerococcus vaginalis
Other	45	82	0.31918	Firmicutes bacterium CAG 240
Other	11	67	0.317922	Mogibacterium diversum
Other	45	82	0.31779	Streptococcus parasanguinis
Other	13	70	0.312636	Peptoniphilus coxii
Other	01	28	0.310811	Aerococcus christensenii
Other	14	29	0.307306	Dialister micraerophilus
Other	05	38	0.306868	Anaerococcus octavius
Other	29	65	0.306769	Kocuria rhizophila
Other	34	35	0.306742	Corynebacterium amycolatum
Other	20	62	0.306062	Corynebacterium sp HMSC058E07
Other	21	59	0.30371	Varibaculum cambriense
Other	08	82	0.303211	Varibaculum cambriense
Other	25	35	0.302809	Anaerococcus prevotii
Other	21	59	0.301709	Corynebacterium genitalium
Other	46	64	0.300034	Porphyromonas uenonis
Other	20	62	0.29953	Kocuria palustris
Other	13	70	0.299336	Porphyromonas asaccharolytica
Other	130	29	0.29889	Lawsonella clevelandensis
Other	32	22	0.297293	Criibacterium bergeronii
Other	37	54	0.296619	Corynebacterium tuberculostearicum
Other	34	35	0.296281	Moraxella osloensis
Other	08	82	0.29603	Campylobacter ureolyticus
Other	23	34	0.295435	Peptoniphilus harei
Other	09	71	0.294476	Corynebacterium afermentans
Other	36	62	0.294249	Corynebacterium pseudogenitalium
Other	34	35	0.292907	Corynebacterium afermentans
Other	133	71	0.291917	Anaerococcus lactolyticus
Other	26	26	0.289897	Streptococcus oralis
Other	38	26	0.287455	Propionimicrobium lymphophilum
Other	02	45	0.287355	Gordonia sputi
Other	45	82	0.286583	Coprococcus eutactus
Other	38	26	0.28351	Corynebacterium pseudogenitalium
Other	25	35	0.282715	Corynebacterium afermentans
Other	47	73	0.282091	Peptoniphilus sp HMSC062D09
Other	35	39	0.281471	Jonquetella anthropi
Other	30	39	0.280229	Negativicoccus succinicivorans
Other	32	22	0.279716	Tissierellia bacterium S5 A11
Other	18	36	0.278982	Anaerococcus nagyae
Other	03	71	0.278487	Peptoniphilus sp BV3C26
Other	09	71	0.277695	Varibaculum cambriense
Other	18	36	0.276996	Anaerococcus octavius
Other	30	39	0.276577	Propionimicrobium lymphophilum
Other	32	22	0.275994	Anaerococcus prevotii
Other	50	66	0.275791	Varibaculum cambriense
Other	26	26	0.274499	Peptostreptococcus sp MV1
Other	05	38	0.273878	Corynebacterium pseudogenitalium
Other	04	67	0.273672	Corynebacterium afermentans
Other	29	65	0.271985	Peptoniphilus sp BV3C26
Other	13	70	0.271823	Mobiluncus curtisii
Other	50	66	0.26995	Anaerococcus lactolyticus
Other	46	64	0.269209	Escherichia coli
Other	32	22	0.266241	Moraxella osloensis
Other	131	26	0.265702	Aerococcus christensenii
Other	38	26	0.263729	Porphyromonas asaccharolytica
Other	35	39	0.262674	Veillonellaceae bacterium DNF00626
Other	44	54	0.262571	Corynebacterium pyruviciproducens
Other	47	73	0.261077	Corynebacterium mastitidis
Other	08	82	0.259663	Sneathia amnii
Other	07	64	0.259601	Paracoccus sanguinis
Other	45	82	0.257384	Bifidobacterium longum
Other	41	56	0.256954	Corynebacterium pseudogenitalium
Other	26	26	0.25672	Peptoniphilus grossensis
Other	28	75	0.256134	Peptoniphilus coxii
Other	30	39	0.255816	Lawsonella clevelandensis
Other	04	67	0.254446	Corynebacterium tuberculostearicum
Other	32	22	0.253814	Micrococcus luteus
Other	14	29	0.252156	Anaerococcus tetradius
Other	24	36	0.251765	Porphyromonas sp HMSC065F10
Other	30	39	0.249639	Corynebacterium tuberculostearicum
Other	45	82	0.249504	Streptococcus gordonii
Other	45	82	0.249195	Psychrobacter sp 1501 2011
Other	04	67	0.248037	Corynebacterium genitalium
Other	23	34	0.245199	Micrococcus luteus
Other	08	82	0.24507	Porphyromonas uenonis
Other	33	66	0.244996	Anaerococcus lactolyticus
Other	03	71	0.243814	Streptococcus anginosus group
Other	14	29	0.242807	Anaerococcus nagyae
Other	11	67	0.242521	Actinomyces oris
Other	18	36	0.241345	Gemella asaccharolytica
Other	22	42	0.240615	Anaerococcus octavius
Other	11	67	0.239601	Dialister micraerophilus
Other	11	67	0.239601	Solobacterium moorei
Other	02	45	0.239354	Corynebacterium sp NML130628
Other	29	65	0.239255	Anaeroglobus geminatus
Other	45	82	0.239154	Clostridium sp CAG 138
Other	45	82	0.238845	Porphyromonas gingivalis
Other	45	82	0.237609	Peptoniphilus lacrimalis
Other	28	75	0.237386	Lawsonella clevelandensis
Other	43	58	0.237277	Dialister micraerophilus
Other	06	30	0.236359	Dialister micraerophilus
Other	30	39	0.235405	Corynebacterium sp NML140438
Other	21	59	0.234602	Corynebacterium kefirresidentii
Other	32	22	0.231892	Peptoniphilus lacrimalis
Other	08	82	0.231172	Akkermansia muciniphila
Other	13	70	0.231011	Dermabacter hominis
Other	21	59	0.23092	Corynebacterium minutissimum
Other	02	45	0.230431	Paracoccus yeei
Other	26	26	0.23029	Streptococcus pseudopneumoniae
Other	07	64	0.229507	Fusobacterium nucleatum
Other	49	38	0.228895	Streptococcus anginosus group
Other	33	66	0.228137	Propionibacterium namnetense
Other	01	28	0.227032	Porphyromonas sp HMSC065F10
Other	28	75	0.226163	Faecalibacterium prausnitzii
Other	17	27	0.226006	Lawsonella clevelandensis
Other	37	54	0.22476	Anaerococcus octavius
Other	29	65	0.223761	Corynebacterium sp NML130628
Other	26	26	0.223107	Streptococcus parasanguinis
Other	32	22	0.222002	Varibaculum cambriense
Other	35	39	0.221393	Corynebacterium simulans
Other	09	71	0.221381	Corynebacterium pyruviciproducens
Other	05	38	0.221049	Micrococcus aloeverae
Other	10	75	0.220361	Aerococcus sanguinicola
Other	08	82	0.21959	Anaeroglobus geminatus
Other	130	29	0.217343	Peptoniphilus coxii
Other	47	73	0.217238	Campylobacter hominis
Other	47	73	0.217238	Actinomyces oris
Other	24	36	0.21716	Corynebacterium pyruviciproducens
Other	32	22	0.216168	Corynebacterium amycolatum
Other	13	70	0.21532	Clostridiales bacterium S5 A14a
Other	125	65	0.213133	Campylobacter ureolyticus
Other	44	54	0.212936	Micrococcus aloeverae
Other	50	66	0.212487	Paracoccus yeei
Other	45	82	0.212272	Micrococcus terreus
Other	38	26	0.21199	Clostridium sp CAG 508
Other	48	40	0.211843	Varibaculum cambriense
Other	07	64	0.211379	Anaeroglobus geminatus
Other	23	34	0.210114	Anaerococcus octavius
Other	46	64	0.209973	Anaerococcus prevotii
Other	47	73	0.209775	Lawsonella clevelandensis
Other	43	58	0.208553	Coprococcus eutactus
Other	11	67	0.206795	Actinomyces turicensis
Other	130	29	0.206372	Facklamia hominis
Other	49	38	0.206118	Peptoniphilus coxii
Other	32	22	0.205351	Peptoniphilus sp HMSC062D09
Other	01	28	0.205329	Actinomyces neuii
Other	08	82	0.204534	Porphyromonas sp HMSC065F10
Other	13	70	0.204498	Anaerococcus hydrogenalis
Other	02	45	0.203959	Brachybacterium nesterenkovii
Other	47	73	0.203253	Streptococcus agalactiae
Other	47	73	0.202964	Corynebacterium pseudogenitalium
Other	24	36	0.201619	Actinotignum timonense
Other	08	82	0.200249	Anaerococcus lactolyticus
Other	08	82	0.200133	Paracoccus yeei
Other	11	67	0.199925	Anaerococcus lactolyticus
Other	45	82	0.199913	Anaerococcus octavius
Other	49	38	0.199818	Varibaculum cambriense
Other	06	30	0.198657	Mycoplasma hominis
Other	32	22	0.197694	Bacteroides coagulans
Other	30	39	0.197025	Dialister micraerophilus
Other	50	66	0.196227	Propionimicrobium lymphophilum
Other	130	29	0.195661	Corynebacterium pseudogenitalium
Other	45	82	0.195432	Kytococcus sedentarius
Other	06	30	0.195244	Tissierellia bacterium KA00581
Other	26	26	0.193026	Varibaculum cambriense
Other	21	59	0.192178	Moraxella osloensis
Other	28	75	0.191572	Ruminococcus bromii
Other	50	66	0.191017	Corynebacterium amycolatum
Other	45	82	0.190952	Peptoniphilus duerdenii
Other	22	42	0.190026	Megasphaera sp BV3C16 1
Other	03	71	0.189499	Porphyromonas sp HMSC065F10
Other	34	35	0.18931	Eubacterium rectale
Other	03	71	0.188698	Corynebacterium sp NML140438
Other	125	65	0.188454	Peptostreptococcaceae bacterium oral taxon 929
Other	30	39	0.186981	Veillonellaceae bacterium DNF00626
Other	35	39	0.185641	Fusobacterium nucleatum
Other	08	82	0.18554	Corynebacterium simulans
Other	03	71	0.18519	Slackia exigua
Other	13	70	0.185113	Dialister micraerophilus
Other	28	75	0.183783	Moraxella osloensis
Other	38	26	0.183118	Negativicoccus succinicivorans
Other	25	35	0.182528	Peptoniphilus harei
Other	47	73	0.182022	Anaerococcus prevotii
Other	01	28	0.181859	Coriobacteriaceae bacterium BV3Ac1
Other	127	29	0.181835	Dialister micraerophilus
Other	09	71	0.181456	Actinomyces radingae
Other	22	42	0.18111	Mobiluncus curtisii
Other	14	29	0.180849	Gemella asaccharolytica
Other	32	22	0.180816	Lawsonella clevelandensis
Other	16	62	0.179558	Actinobaculum massiliense
Other	13	70	0.179506	Facklamia languida
Other	32	22	0.179297	Dialister micraerophilus
Other	48	40	0.178917	Moraxella osloensis
Other	02	45	0.178767	Negativicoccus succinicivorans
Other	09	71	0.178719	Negativicoccus succinicivorans
Other	44	54	0.178557	Corynebacterium pseudogenitalium
Other	49	38	0.177365	Peptoniphilus sp HMSC062D09
Other	47	73	0.176515	Varibaculum cambriense
Other	01	28	0.176399	Fusobacterium naviforme
Other	32	22	0.175787	Peptococcus niger
Other	126	53	0.175695	Peptoniphilus duerdenii
Other	30	39	0.175164	Bacteroides coagulans
Other	48	40	0.17419	Campylobacter ureolyticus
Other	22	42	0.173238	Corynebacterium pseudogenitalium
Other	06	30	0.172672	Coriobacteriales bacterium DNF00809
Other	130	29	0.172337	Bacteroides coagulans
Other	26	26	0.172192	Veillonella atypica
Other	130	29	0.171473	Peptostreptococcus anaerobius
Other	10	75	0.170449	Anaerococcus lactolyticus
Other	46	64	0.169909	Peptoniphilus sp oral taxon 375
Other	14	29	0.168284	Moraxella osloensis
Other	33	66	0.168036	Peptoniphilus harei
Other	08	82	0.167588	Peptoniphilus sp BV3C26
Other	09	71	0.164392	Propionimicrobium lymphophilum
Other	43	58	0.162594	Eubacterium rectale
Other	45	82	0.162371	Actinomyces radingae
Other	38	26	0.161279	Peptococcus niger
Other	21	59	0.1607	Anaerococcus hydrogenalis
Other	33	66	0.159466	Anaerococcus hydrogenalis
Other	26	26	0.159215	Peptoniphilus lacrimalis
Other	07	64	0.159169	Rothia mucilaginosa
Other	13	70	0.15873	Streptococcus anginosus group
Other	47	73	0.158183	Corynebacterium glucuronolyticum
Other	09	71	0.15721	Corynebacterium tuberculostearicum
Other	23	34	0.15629	Veillonella parvula
Other	29	65	0.155375	Corynebacterium sp NML140438
Other	43	58	0.155112	Peptoniphilus lacrimalis
Other	48	40	0.154739	Actinomyces neuii
Other	26	26	0.152389	Anaerococcus octavius
Other	29	65	0.152078	Corynebacterium amycolatum
Other	47	73	0.152023	Klebsiella pneumoniae
Other	37	54	0.151993	Corynebacterium kroppenstedtii
Other	26	26	0.151953	Micrococcus luteus
Other	03	71	0.150918	Bulleidia extructa
Other	46	64	0.150087	Sutterella sp CAG 351
Other	29	65	0.149775	Dialister micraerophilus
Other	133	71	0.149292	Varibaculum cambriense
Other	38	26	0.148701	Clostridiales bacterium KA00274
Other	46	64	0.148044	Anaeroglobus geminatus
Other	25	35	0.147821	Micrococcus lylae
Other	25	35	0.14754	Lawsonella clevelandensis
Other	03	71	0.14701	Streptococcus agalactiae
Other	50	66	0.146815	Facklamia ignava
Other	07	64	0.146479	Dialister micraerophilus
Other	14	29	0.146452	Dermabacter hominis
Other	23	34	0.145923	Anaerococcus hydrogenalis
Other	25	35	0.145854	Anaerococcus hydrogenalis
Other	04	67	0.145548	Acinetobacter johnsonii
Other	46	64	0.145351	Mobiluncus curtisii
Other	37	54	0.144525	Micrococcus aloeverae
Other	08	82	0.144425	Anaerococcus vaginalis
Other	10	75	0.144381	Actinomyces massiliensis
Other	48	40	0.144199	Dialister micraerophilus
Other	08	82	0.144077	Peptoniphilus coxii
Other	45	82	0.143677	Actinomyces turicensis
Other	16	62	0.143373	Anaerococcus octavius
Other	21	59	0.142911	Dermacoccus sp PE3
Other	02	45	0.14219	Dialister micraerophilus
Other	22	42	0.142136	Anaerococcus hydrogenalis
Other	25	35	0.141498	Kytococcus schroeteri
Other	46	64	0.141127	Slackia exigua
Other	34	35	0.140885	Porphyromonas sp HMSC065F10
Other	22	42	0.14003	Streptococcus mitis
Other	45	82	0.139352	Corynebacterium sp NML130628
Other	43	58	0.137076	Lawsonella clevelandensis
Other	26	26	0.136873	Rothia mucilaginosa
Other	08	82	0.13597	Anaerococcus hydrogenalis
Other	10	75	0.135898	Escherichia coli
Other	13	70	0.135564	Tissierellia bacterium S5 A11
Other	50	66	0.134186	Corynebacterium sp NML130628
Other	14	29	0.134049	Fusobacterium nucleatum
Other	45	82	0.13379	Firmicutes bacterium CAG 103
Other	46	64	0.132539	Corynebacterium sp NML140438
Other	46	64	0.132446	Paracoccus sanguinis
Other	43	58	0.1324	Micrococcus aloeverae
Other	34	35	0.13228	Campylobacter ureolyticus
Other	23	34	0.132168	Veillonellaceae bacterium DNF00626
Other	07	64	0.131976	Corynebacterium ureicelerivorans
Other	06	30	0.131741	Veillonellaceae bacterium DNF00626
Other	11	67	0.131222	Corynebacterium sp NML130628
Other	38	26	0.130979	Coprococcus eutactus
Other	45	82	0.130391	Blautia obeum
Other	29	65	0.129739	Campylobacter rectus
Other	01	28	0.12938	Fusobacterium nucleatum
Other	04	67	0.128124	Stenotrophomonas sp BIIR7
Other	09	71	0.128022	Moraxella osloensis
Other	04	67	0.126722	Corynebacterium sp NML130628
Other	19	33	0.126618	Corynebacterium tuberculostearicum
Other	13	70	0.126176	Coriobacteriaceae bacterium BV3Ac1
Other	46	64	0.125854	Dialister micraerophilus
Other	03	71	0.125264	Propionimicrobium lymphophilum
Other	03	71	0.124963	Peptostreptococcus anaerobius
Other	21	59	0.1248	Anaerococcus nagyae
Other	32	22	0.124241	Corynebacterium tuberculostearicum
Other	39	64	0.123652	Paracoccus sanguinis
Other	43	58	0.12278	Porphyromonas uenonis
Other	03	71	0.121757	Peptococcus niger
Other	29	65	0.12165	Peptostreptococcus anaerobius
Other	04	67	0.121315	Paracoccus yeei
Other	11	67	0.121089	Campylobacter ureolyticus
Other	16	62	0.120843	Actinotignum timonense
Other	30	39	0.120348	Fusobacterium nucleatum
Other	06	30	0.119564	Anaerococcus tetradius
Other	08	82	0.118829	Actinomyces turicensis
Other	29	65	0.118787	Tissierellia bacterium S5 A11
Other	130	29	0.118519	Corynebacterium coyleae
Other	50	66	0.118399	Aerococcus sanguinicola
Other	14	29	0.118296	Peptostreptococcus anaerobius
Other	37	54	0.118082	Corynebacterium aurimucosum
Other	43	58	0.117971	Roseburia intestinalis
Other	30	39	0.117877	Actinomyces radingae
Other	20	62	0.117572	Corynebacterium jeikeium
Other	04	67	0.117259	Streptococcus parasanguinis
Other	16	62	0.116747	Anaerococcus hydrogenalis
Other	49	38	0.116467	Corynebacterium pseudogenitalium
Other	30	39	0.116373	Peptoniphilus lacrimalis
Other	08	82	0.114775	Micrococcus aloeverae
Other	13	70	0.114397	Brevibacterium paucivorans
Other	30	39	0.114251	Actinotignum schaalii
Other	09	71	0.11373	Facklamia languida
Other	45	82	0.113552	Rothia dentocariosa
Other	38	26	0.11337	Micrococcus aloeverae
Other	13	70	0.112919	Corynebacterium coyleae
Other	47	73	0.112894	Anaerococcus hydrogenalis
Other	29	65	0.112627	Corynebacterium minutissimum
Other	30	39	0.111888	Anaerococcus nagyae
Other	10	75	0.111725	Actinomyces neuii
Other	48	40	0.111653	Veillonellaceae bacterium DNF00626
Other	08	82	0.111532	Brevibacterium paucivorans
Other	25	35	0.111428	Streptococcus anginosus group
Other	13	70	0.111137	Actinotignum timonense
Other	35	39	0.110328	Corynebacterium sp HMSC08A12
Other	22	42	0.109848	Anaerococcus tetradius
Other	49	38	0.109521	Lawsonella clevelandensis
Other	14	29	0.109352	Veillonellaceae bacterium DNF00626
Other	22	42	0.108887	Streptococcus oralis
Other	29	65	0.108147	Actinomyces europaeus
Other	32	22	0.107651	Porphyromonas sp HMSC065F10
Other	44	54	0.107435	Corynebacterium kroppenstedtii
Other	10	75	0.106948	Actinomyces sp oral taxon 448
Other	10	75	0.106412	Streptococcus oralis
Other	39	64	0.105682	Veillonella parvula
Other	28	75	0.105094	Fusobacterium nucleatum
Other	03	71	0.10442	Corynebacterium kefirresidentii
Other	01	28	0.103675	Peptococcus niger
Other	01	28	0.103597	Micrococcus luteus
Other	26	26	0.102823	Corynebacterium sp NML140438
Other	04	67	0.10279	Anaerococcus prevotii
Other	34	35	0.102079	Faecalibacterium prausnitzii
Other	23	34	0.101867	Corynebacterium tuberculostearicum
Other	45	82	0.101656	Campylobacter hominis
Other	06	30	0.101512	Micrococcus luteus
Other	30	39	0.100903	Streptococcus anginosus group
Other	03	71	0.100512	Kocuria palustris
Other	10	75	0.100482	Anaerococcus nagyae
Other	45	82	0.100265	Corynebacterium sp NML140438
Other	130	29	0.0996875	Coriobacteriaceae bacterium BV3Ac1
Other	09	71	0.0995095	Corynebacterium frankenforstense
Other	30	39	0.0994258	Anaerococcus prevotii
Other	04	67	0.0984839	Pseudomonas koreensis
Other	26	26	0.0978228	Streptococcus agalactiae
Other	02	45	0.0976759	Micrococcus aloeverae
Other	22	42	0.0974564	Peptostreptococcus anaerobius
Other	46	64	0.097164	Corynebacterium sp NML130628
Other	11	67	0.0970427	Peptococcus niger
Other	26	26	0.0968704	Fusobacterium nucleatum
Other	19	33	0.0964356	Micrococcus aloeverae
Other	20	62	0.0961108	Corynebacterium sp HMSC08A12
Other	23	34	0.0954881	Streptococcus anginosus group
Other	38	26	0.094675	Anaerococcus hydrogenalis
Other	26	26	0.0942909	Peptoniphilus duerdenii
Other	46	64	0.0934037	Actinotignum timonense
Other	29	65	0.0930884	Parvimonas micra
Other	45	82	0.0926952	Haematobacter massiliensis
Other	34	35	0.0924614	Peptoniphilus lacrimalis
Other	28	75	0.0921553	Corynebacterium sp HMSC08A12
Other	26	26	0.0915923	Streptococcus sp UMB1385
Other	46	64	0.0911754	Ruminococcus bromii
Other	04	67	0.0910738	Propionimicrobium lymphophilum
Other	01	28	0.090871	Peptoniphilus sp DNF00840
Other	34	35	0.0907741	Clostridium sp CAG 465
Other	32	22	0.0905447	Peptostreptococcaceae bacterium oral taxon 929
Other	125	65	0.08974	Tissierellia bacterium S5 A11
Other	45	82	0.0892963	Aerococcus viridans
Other	47	73	0.0889098	Peptostreptococcaceae bacterium oral taxon 929
Other	21	59	0.0883803	Bacteroides coagulans
Other	10	75	0.0883338	Corynebacterium sp NML140438
Other	46	64	0.0881579	Corynebacterium pseudogenitalium
Other	32	22	0.0879013	Alloscardovia omnicolens
Other	01	28	0.087024	Porphyromonas asaccharolytica
Other	13	70	0.0870148	Corynebacterium kroppenstedtii
Other	35	39	0.0869845	Dialister micraerophilus
Other	45	82	0.0868245	Rothia sp
Other	08	82	0.0858209	Dialister micraerophilus
Other	04	67	0.0855663	Pantoea eucrina
Other	06	30	0.0849983	Lawsonella clevelandensis
Other	26	26	0.0845284	Aerococcus christensenii
Other	10	75	0.0843804	Actinomyces naeslundii
Other	02	45	0.08377	Anaerococcus prevotii
Other	46	64	0.0830049	Moraxella osloensis
Other	30	39	0.0829623	Anaerococcus hydrogenalis
Other	25	35	0.0829036	Actinomyces neuii
Other	47	73	0.0824607	Peptoniphilus harei
Other	37	54	0.0824559	Micrococcus luteus
Other	11	67	0.0824433	Facklamia ignava
Other	35	39	0.0820701	Campylobacter ureolyticus
Other	35	39	0.0814558	Lawsonella clevelandensis
Other	09	71	0.0814492	Paracoccus yeei
Other	11	67	0.0814128	Veillonella parvula
Other	45	82	0.0811083	Trueperella bernardiae
Other	11	67	0.0807258	Corynebacterium sp NML140438
Other	13	70	0.0805386	Propionibacterium namnetense
Other	38	26	0.0801536	Actinotignum timonense
Other	04	67	0.0798586	Peptoniphilus coxii
Other	46	64	0.0797088	Tissierellia bacterium S5 A11
Other	09	71	0.0795649	Acinetobacter johnsonii
Other	29	65	0.0792745	Streptococcus anginosus group
Other	05	38	0.078909	Moraxella osloensis
Other	48	40	0.0787822	Porphyromonas sp HMSC065F10
Other	29	65	0.0780922	Negativicoccus succinicivorans
Other	45	82	0.0778639	Globicatella sanguinis
Other	22	42	0.0777034	Haemophilus parainfluenzae
Other	26	26	0.0775439	Haemophilus haemolyticus
Other	28	75	0.0760479	Actinotignum timonense
Other	38	26	0.0754656	Peptoniphilus sp HMSC062D09
Other	50	66	0.0754598	Dialister micraerophilus
Other	10	75	0.0753205	Varibaculum cambriense
Other	38	26	0.0752369	Firmicutes bacterium CAG 103
Other	50	66	0.0751441	Peptoniphilus duerdenii
Other	44	54	0.0749896	Corynebacterium simulans
Other	25	35	0.0747537	Paracoccus sp WN007
Other	05	38	0.0740794	Haemophilus influenzae
Other	43	58	0.0738819	Peptostreptococcaceae bacterium oral taxon 929
Other	47	73	0.0738379	Veillonella parvula
Other	35	39	0.0729785	Streptococcus agalactiae
Other	37	54	0.0729689	Varibaculum cambriense
Other	38	26	0.072607	Micrococcus luteus
Other	08	82	0.0725019	Mobiluncus curtisii
Other	08	82	0.0720386	Peptostreptococcaceae bacterium oral taxon 929
Other	18	36	0.0719342	Corynebacterium pseudogenitalium
Other	46	64	0.0718633	Negativicoccus succinicivorans
Other	48	40	0.0716646	Porphyromonas uenonis
Other	04	67	0.0707962	Facklamia hominis
Other	29	65	0.0707497	Desulfovibrio fairfieldensis
Other	130	29	0.0707488	Propionimicrobium lymphophilum
Other	128	25	0.0704745	Peptoniphilus harei
Other	47	73	0.0700699	Empedobacter falsenii
Other	45	82	0.0695214	Corynebacterium lipophiloflavum
Other	45	82	0.0684399	Anaerococcus prevotii
Other	33	66	0.0683906	Varibaculum cambriense
Other	14	29	0.0682271	Sphingobium yanoikuyae
Other	41	56	0.0681828	Dialister micraerophilus
Other	09	71	0.0674773	Kocuria rhizophila
Other	21	59	0.0674279	Propionimicrobium lymphophilum
Other	25	35	0.0673065	Paracoccus mutanolyticus
Other	05	38	0.0670949	Lawsonella clevelandensis
Other	26	26	0.0668291	Haemophilus parainfluenzae
Other	19	33	0.0662534	Micrococcus luteus
Other	47	73	0.0662294	Aureimonas altamirensis
Other	04	67	0.0659396	Paracoccus sp WN007
Other	33	66	0.06559	Actinomyces neuii
Other	29	65	0.065585	Paracoccus sanguinis
Other	35	39	0.0653612	Corynebacterium tuberculostearicum
Other	10	75	0.0649016	Corynebacterium sp NML130628
Other	04	67	0.0640871	Corynebacterium sp HMSC08A12
Other	13	70	0.0637616	Mogibacterium timidum
Other	130	29	0.0637517	Peptoniphilus duerdenii
Other	39	64	0.0637516	Paracoccus sp WN007
Other	13	70	0.06324	Aerococcus sanguinicola
Other	46	64	0.0629964	Aerococcus sanguinicola
Other	21	59	0.0629311	Aerococcus urinae
Other	22	42	0.0625103	Neisseria flavescens
Other	01	28	0.062407	Veillonella atypica
Other	22	42	0.0622854	Haemophilus sp HMSC71H05
Other	13	70	0.0621534	Anaerococcus vaginalis
Other	133	71	0.0620263	Granulicatella elegans
Other	06	30	0.0619651	Moraxella osloensis
Other	29	65	0.0616648	Micrococcus aloeverae
Other	45	82	0.0616423	Actinotignum schaalii
Other	26	26	0.0616304	Campylobacter ureolyticus
Other	45	82	0.0614878	Collinsella aerofaciens
Other	10	75	0.0609071	Veillonella parvula
Other	49	38	0.0608986	Corynebacterium kroppenstedtii
Other	33	66	0.0604369	Corynebacterium coyleae
Other	10	75	0.0602482	Streptococcus sanguinis
Other	33	66	0.0601568	Facklamia hominis
Other	25	35	0.0598592	Streptococcus mutans
Other	32	22	0.0596896	Coriobacteriaceae bacterium BV3Ac1
Other	21	59	0.0596202	Dermacoccus nishinomiyaensis
Other	26	26	0.0590509	Corynebacterium tuberculostearicum
Other	47	73	0.0585486	Corynebacterium tuberculostearicum
Other	33	66	0.0585325	Corynebacterium jeikeium
Other	03	71	0.0584231	Bacteroides coagulans
Other	45	82	0.05778	Clostridium sp CAG 567
Other	07	64	0.0576488	Mobiluncus curtisii
Other	24	36	0.0570874	Anaerococcus hydrogenalis
Other	13	70	0.0568073	Brevibacterium ravenspurgense
Other	22	42	0.0565394	Veillonella parvula
Other	48	40	0.0563972	Peptoniphilus coxii
Other	14	29	0.0560678	Peptoniphilus sp HMSC062D09
Other	46	64	0.0558008	Porphyromonas asaccharolytica
Other	26	26	0.0555189	Neisseria flavescens
Other	18	36	0.0554173	Anaerococcus tetradius
Other	10	75	0.0552652	Facklamia hominis
Other	01	28	0.0539747	Peptoniphilus coxii
Other	29	65	0.0535756	Anaerococcus nagyae
Other	125	65	0.0533953	Anaeroglobus geminatus
Other	12	63	0.0530137	Anaerococcus prevotii
Other	25	35	0.0528335	Corynebacterium pyruviciproducens
Other	130	29	0.0527808	Peptoniphilus sp BV3C26
Other	46	64	0.0525512	Porphyromonas sp HMSC077F02
Other	02	45	0.0525311	Fusobacterium nucleatum
Other	48	40	0.0522679	Slackia exigua
Other	133	71	0.052145	Actinomyces turicensis
Other	25	35	0.0510068	Kocuria kristinae
Other	38	26	0.0508821	Aerococcus christensenii
Other	12	63	0.0507088	Anaerococcus octavius
